# Supplementary material for: Protein disulfide-isomerase A4 confers glioblastoma angiogenesis promotion capacity and resistance to anti-angiogenic therapy
Source: J Exp Clin Cancer Res. 2023 Mar 30;42:77. doi: 10.1186/s13046-023-02640-1 (PMC10061982; doi:10.1186/s13046-023-02640-1)
Supplement: Supplementary file 4 — Additional file 4: Supplementary Table 1. Secretory protein identified in Tao et al.'s work [file 13046_2023_2640_MOESM4_ESM.xlsx]

## Sheet: Secretory Protein Identified in
Supplementary Table 1. Secretory Protein Identified in Tao et al's work
EPDR1	HMOX2	TP73-AS1	CST9L	DEFB121
ITM2B	IFNL1	COLGALT2	DEFA1B	OSTN
KLK8	MEPE	DBH	PGLYRP1	ACPP
RPS28	PYY	VASH1	IL8	CTSD
HBZ	LAIR2	CHGA	GH2	RETNLB
FKBP14	CCL19	DEFB105B	CSF3	APOL1
CHI3L1	PPIL1	CST1	AMY2A	CSHL1
PSMF1	C19orf10	PSG3	WFIKKN1	IL3
RPS26	NPPB	CCL7	ADAMTS4	TINAGL1
PCYOX1	APOC3	CALCA	C5orf46	TGFB1
TRAPPC5	SKP1	CXCL11	DPP7	PSG1
VEGFA	FGF17	NEU1	EDDM3B	FAM213A
ATP6V1E1	IFNA2	PNOC	RSPO1	LPAL2
TOR1A	MSMB	ANTXR2	GM2A	GAST
PRSS3P2	C5orf38	LINC00305	CST8	QPCT
EDIL3	LGALS1	MYL6	TAC3	TXNDC12
ERP29	PF4	COLEC11	ABHD17A	ARSA
UGGT2	FAS	IL1RL1	CAPG	KERA
PAMR1	FIGF	PSG4	ZBTB8OS	PPT1
GRN	CREG2	TAC4	SPP1	CRISP2
IL1RN	PTH2	SCRG1	MCFD2	C1QTNF9
QSOX1	NPB	ASAH1	CRISPLD1	MST1
STC2	ORM1	CCL17	SFTPD	REG3G
CERCAM	FAM19A4	PAEP	DAND5	DNASE1L1
CLEC11A	APOC4	PBLD	FAM19A1	RPL30
AKR1A1	MZB1	RNASE10	PLAC9	IGFL2
TFPI2	RPL12	NRG4	APOA2	PRR4
HEXA	SHBG	DEFB125	GNS	RPLP2
RCN3	FGG	MLN	RPS29	WNT10B
FSTL1	HYOU1	IFNL3	SCGB1D4	CHIT1
HYAL3	LYZL4	AFP	LAMTOR5	SIRPD
TEX264	SCRN2	KRT15	CSNK2B	MIA
INSL3	C8G	TNFSF12	GGTLC2	SCGB2A1
FIBIN	IL1F10	CPB2	OSM	PI3
GRAP2	SERPING1	FGF19	B2M	ZG16B
SPINK1	MUC1	GLYATL2	OLR1	BGN
PRSS38	ASIP	FTL	OPTC	GAL
PRSS33	PTHLH	MUC15	RNASE9	SCGB1D2
CNPY2	TRMT112	KLKB1	SLPI	IL13
GFOD2	EFNA4	PRH1	KLK4	CSH1
DMP1	QPRT	LEFTY1	AGER	PRNT
FGL2	C4orf29	DCD	IL31	KRT6A
NMB	OBP2A	RPL13AP3	TRIM27	GPHA2
CXCL3	GKN1	GDF9	GALNT2	IL12A
CHRDL1	FCN1	IL17A	CTRB2	PLA2G10
KLK14	CGB5	TRAPPC2L	WNT9A	CST5
ANXA1	DEFB119	WNT3A	GAMT	CCL2
GDF15	CRHBP	IL22RA2	FCGR3A	FAM19A3
KLK6	CELA1	CPA2	IGLL5	APOM
WISP2	ASS1	TMEM25	DEFB104B	AGA
CPXM2	HTN3	SFRP2	VTN	CRISP3
C1QC	ABO	NPPA	BMP15	SPINK13
C17orf67	C1orf123	PRH2	DKK4	DEFB106B
PTRHD1	SPX	TNFAIP6	PRSS37	KLK15
ITLN2	B4GALT1	CCL26	SMPDL3A	CHAD
ITLN1	GHRL	LGALS7B	SULF2	IGFBP5
SERPINA6	RNASE2	LCN1	SPINK7	TMPRSS2
COL20A1	NUCB1	MANF	CCL4	ASGR1
AGR3	FUCA2	SERPINB2	CLEC4M	IL6
C22orf46	DNAJB3	PRSS22	MGP	SERPINA4
SFTA2	LY86	PLA1A	TAC1	CTGF
SERPINA12	CTSV	DEFB4A	SOST	TWSG1
NGF	CELA3A	GC	TINAG	ANXA5
PPCS	PENK	LCN15	CGB2	CCL24
KDELC2	FGF8	OMD	EREG	KRT86
CXCL13	SLAMF1	BHMT2	SFRP4	TNFSF13
FKBP7	PPBP	RPL7	SUMF2	UFC1
RNASE6	CSTL1	GSTO2	WIF1	HSD11B1L
SERPINF1	FGF6	PATE2	TFF2	CER1
DKK2	IGFBP7	TNF	HAPLN2	CCL15-CCL14
UFSP1	PRDX4	WFDC10A	IFNA5	POGLUT1
DHRS11	AGT	UBE2M	CAMP	WFDC9
OXT	CGA	SLA	SFN	TOR1B
PRDX6	SPACA3	KIR3DX1	C1QTNF2	XCL2
CCL22	PILRA	GNRH1	MUC20	C1QL4
AMBP	GIP	CPVL	IL1RAP	TNFSF12-TNFSF13
NXPH3	MAL	CMA1	PPIA	ISG15
NGRN	MFAP5	INSL5	CCL4L1	PNLIPRP2
PRSS48	IL6R	PDGFD	ERLEC1	EFEMP1
BMP3	KDELC1	EFNA1	PTX3	FGFBP1
DEFB1	FAM212A	CFC1B	DEFA5	PROC
CSN3	FBLN5	FAM3B	KLK12	FBRS
PRL	VSTM1	EDN3	SCGB3A1	AMTN
TIMP3	AVP	SDC4	ANG	PDIA5
LYZL1	S100A9	UCN2	CCK	OLFM2
ELANE	CSF2	KLK2	LYZL6	GNLY
WFDC5	GHRH	NTF4	RCN1	VWC2L
DEFA4	GDF3	CALR	PRAP1	CD14
PROK2	CCL13	REG1B	PRSS3	MAGEF1
CLC	ADIPOQ	PSMD8	IL36G	FSHB
SMR3A	DKK3	ELSPBP1	CTRL	KLK11
SPINK2	LYG2	LTF	SMPDL3B	WNT9B
ANXA2	PLA2G1B	ABHD8	GCG	BPI
DEFA3	CALCB	C11orf45	FCER2	MMP19
GREM2	REG4	PRSS23	CXCL5	CCL3
IFNL2	SCG2	CTBS	LYZ	SERPINA3
HDDC2	PLA2G5	AGRP	PIP	ANXA4
CGREF1	RNASE3	NTF3	RPL37A	EOGT
EMCN	CD5L	APLN	OLFML3	PCOLCE2
VASH2	DEFB134	CXCL1	CNDP1	HGFAC
PRKCSH	C8B	SMOC1	SOSTDC1	SULT2B1
IHH	UTS2	GUSB	CFB	RPS14
ATP6V1F	CXCL2	DEFB127	LRG1	WFDC6
NAPA	KLK13	FBP1	DEFB104A	REG3A
RPL26	MB	RNASE11	GRP	C4orf26
PSG9	NODAL	PLA2G7	CXCL6	CXCL16
COL9A1	TCL1A	LACRT	ADM	MMP10
WNT1	EIF4A1	ATP6V1G1	APOA1BP	NRG1
CST4	RPS15A	C1QB	POFUT1	CES1P1
CGB7	TRAPPC1	SUSD4	CRTAC1	TNFSF14
PPY	CHI3L2	SERPINA9	CDNF	CRISPLD2
CCL23	COLEC10	TGFA	LILRA3	CA6
ST3GAL2	FAM150A	PTH	PAPLN	NXPH1
RLN2	CKLF	CBLN4	ORM2	CTRB1
LUM	CCDC53	DEFB118	CDCP1	SDCBP2
HPD	PLA2G2D	GDF5	PLEKHF1	DEFB129
MMP28	WNT2	WFDC11	AHSG	WNT7B
GGACT	CELA3B	SNX3	INHA	R3HDML
C12orf49	IL2	CSH2	NOV	PLAUR
PDGFRL	ERBB3	APOC2	HPX	FAM3D
MFAP4	IGFBP6	VWC2	KLK1	NDP
INS	APOH	VMO1	MASP1	AMELY
DEFB106A	FGA	GGCT	WFDC10B	RPS16
IFNE	IGFBP1	WFDC2	C7orf34	SCG5
RPE	RNASE7	HBM	SLURP1	CUTA
NPFF	PLA2G15	SDF2	C4BPB	CLEC18C
CLEC3A	PSAT1	INHBE	ICOS	EPO
EBI3	NAAA	SAA1	CCL25	RPL14
GUCA2B	PXDNL	ERP44	ARL15	PGLYRP3
LALBA	IFNG	REG1A	TNFRSF6B	LRPAP1
LEAP2	DBI	HBB	IFNA6	SERPINA5
BPIFB1	CALML3	VSTM2A	SEMA3F	SFRP1
BGLAP	RETN	DKK1	TIMP2	LY96
MMP3	IL17F	BPHL	REN	PDYN
IL20	CCL8	FDCSP	S100A7	MTMR11
CCL18	NAPSA	FAM3A	CCL15	KLK3
NT5C3A	PRSS50	C1orf54	CPE	CCDC115
IFNA7	CGB	TFPI	RPL23A	SDCCAG3
FAM19A5	ERP27	KCNRG	P4HB	CGB1
LEFTY2	WNT7A	GFER	BTD	CES1
OCIAD2	TPSB2	IFNA4	PDCD1LG2	GLIPR1L1
KRT72	PRG2	LECT2	CST2	IFNA21
OGN	MUCL1	RPL23	ST6GAL1	SERPINA10
KRT73	GBP1	C5orf55	POMC	C2orf66
ANGPTL4	DEFA1	CFHR2	IL9	CELA2A
TTR	PRB1	SGSH	WNT4	RNASE4
PTGDS	EDDM3A	CXCL10	CSN2	NHLRC1
PLA2G12B	INSL4	CCL21	DEFB123	HTRA4
BPIFA1	CTSE	EYS	LCN2	EEF1G
RNASE13	RPL28	LAMTOR4	RPS25	NXPH2
SCPEP1	IL36A	DNASE1L2	CTSO	GNPTG
GFOD1	IFI30	IL36RN	NTN5	C1QTNF1
GDNF	DEFB105A	ISOC1	SPARC	VEGFB
INHBA	CCL16	RNASE1	RSPO3	PRSS1
RBP4	MDK	IFNA14	SDF2L1	IFNA8
SCGB1A1	CST6	CCL5	LYZL2	SYAP1
SERPINE2	IAH1	SFTPA2	UBE2V2	C9
MFGE8	CELA2B	CD1E	BOLA1	PVR
DMKN	CLPSL1	SFTPC	SMR3B
C1QTNF9B	PRTN3	CSN1S1	C1QA
IFNA17	HBE1	RPL35A	FKBP9
S100A4	PVALB	FGL1	LAMA4
CRH	KLK5	KRTDAP	DCN
IL10	F10	C3orf58	CTSZ
DHH	A1BG	LCN6	DKKL1
DNASE2	IFNW1	ACMSD	IGFBP4
CES3	IFNA13	LOXL4	IGIP
BTC	GIF	NCALD	APOA1
PRSS2	CXCL9	DEFA6	IFNAR2
ACP5	VPREB3	IFNA1	PLA2G12A
CNPY3	SPINT1	PDIA6	TIMP4
TCN1	SPINK4	PGC	PRSS57
IGF2	FCGR3B	FGF3	IFNB1
HSD17B3	PLAC1	RTBDN	PGAM2
CORT	VIP	ST3GAL3	IFNA10
CTSG	CCL28	CPA5	NME3
SERPINA7	ISM2	AMY2B	CBLC
DPM1	KAL1	WISP3	RAET1E
RARRES2	CTSL	CD8B	CGB8
ICAM4	MMP26	RNASET2	GSDMD
