# Supplementary material for: Protein disulfide-isomerase A4 confers glioblastoma angiogenesis promotion capacity and resistance to anti-angiogenic therapy
Source: J Exp Clin Cancer Res. 2023 Mar 30;42:77. doi: 10.1186/s13046-023-02640-1 (PMC10061982; doi:10.1186/s13046-023-02640-1)
Supplement: Supplementary file 5 — Additional file 5: Supplementary Table 2. The substrate proteins of PDIA4 we identified [file 13046_2023_2640_MOESM5_ESM.xlsx]

## Sheet: The Substrate Proteins of PDIA4
Supplementary Table 2. The Substrate Proteins of PDIA4 we identified
EPDR1	MRPL34	SLC16A2	ROMO1	NT5C2
ITM2B	CHD3	RRS1	MGAT2	CARNMT1
KLK8	SRP72	RBX1	NOP56	PPP4R2
RPS28	RPS27A	GRHPR	MAPK1	OR5AK2
HBZ	PI4K2A	ANP32A	MPHOSPH10	FNTA
FKBP14	MTX1	PAPPA2	UQCR10	CCN1
CHI3L1	GNA11	PGGT1B	MTA3	PBXIP1
PSMF1	GMFG	NACA	NOL12	MDN1
RPS26	BDH2	GLOD4	TMEM70	BCCIP
PCYOX1	LAGE3	RRAGC	NHLRC2	GTF2I
TRAPPC5	NDUFA2	BCAS2	GNG3	SCAF1
VEGFA	SNRPA	GPX4	RFT1	HLA-B
ATP6V1E1	APMAP	NUDCD2	CFI	OGA
TOR1A	HSPB11	LRRC15	SH3PXD2B	DDX23
PRSS3P2	METTL21A	STRN3	PPM1B	USP36
EDIL3	TMEM14C	SLC12A9	HIBCH	CTNND1
ERP29	ABHD12	TXNL1	SLC7A5	UBE2D4
UGGT2	ARHGAP33	CALB2	ZC3HC1	ARPC5L
PAMR1	PTGES	CRYBG3	MMP14	IDUA
GRN	RPL32	GALNT7	COPE	CUL4A
IL1RN	ABCF2	ATP5MF	NLN	CHERP
QSOX1	GNG12	CUL3	C1QL2	HSP90AB3P
STC2	UFL1	DENND5B	POLR2K	STAM2
CERCAM	ORMDL3	H1-10	PREB	GUK1
CLEC11A	MOB4	ACOT9	ZDHHC3	STXBP1
AKR1A1	DNAJA3	TRPC4	FHOD1	TMEM258
TFPI2	MMAB	SPATS2L	GTPBP4	CIRBP
HEXA	NOMO1	HRAS	MRPL46	PTRH2
GMPR2	CZIB	JAGN1	MYLK	STAMBP
AACS	RRP9	POFUT2	RRP1	UPP1
GPAA1	CMTM3	ARFGAP2	SRSF10	RRM2B
COBLL1	DCTN3	ITGB2	RBM42	ABCB6
IGKV1-6	SLC1A5	TAF4	TNPO3	CISD1
RYR3	MRPL15	FTSJ3	SLC9A6	ZMAT2
UGCG	CIAO2B	STX5	TSPO	TMX2
NDUFS6	NDUFB4	UBE2K	DCUN1D1	PPM1F
RAE1	GET4	XPOT	NUP160	PPIC
BYSL	NGDN	UTP14A	RAB3D	TSR1
ABCB7	TMPRSS6	PSMB8	PCNP	SEPTIN8
ELP4	GLB1L	RRP1B	MRPL55	AKAP8
BID	WASHC5	DKC1	ITPA	FAM114A1
GLTP	HP1BP3	THOP1	ANKFY1	H1-0
BRIX1	MAK16	DERL2	FIGNL1	CERT1
TSTA3	SMYD5	AP2S1	SAP18	RBM39
CCDC59	MRM3	SLC5A3	ABCF1	CUX1
TOMM20	WDR12	DDX46	WIPI1	CNP
SLTM	PRKAA1	GREM1	NOP53	EIF3K
GTF2A1	HSPA4L	RL6IP4	SMARCA4	ATP5MPL
DAZAP1	HDHD2	SUPT16H	PL26L1	RAD21
TRIO	SMC4	GOPC	MRPL14	RNMT
RBFOX3	CT45A6	RP2	AGL	RAB9A
MRPS35	ALDH1L2	GNB2	TAX1BP3	RUFY3
CSTF1	NOP58	CSNK1A1	ZBTB9	C11orf98
PAIP1	CBSL	DRG1	CLPTM1L	HPS5
CHORDC1	RPL22L1	RPS24	AKAP12	LMF2
IGF2BP3	AGTRAP	SPNS1	NEMF	ATRNL1
MTM1	TBC1D9B	CPQ	FGF2	ITGB3
IMP4	SLC12A2	PS6KA3	PEX3	HAX1
GPR107	PNPLA6	MAVS	ACAT2	CLIP1
DCK	ECM1	KNOP1	WDR77	LPCAT3
SOD2	RABEP2	PYM1	EPG5	SF3B4
ECHDC1	NOC3L	CNOT10	SRSF1	TPRKB
GNAI3	AHCYL1	ABT1	TMEM245	UPF3B
NAXE	SNX31	ARID2	IDI1	TIMM17B
VCPIP1	NADSYN1	EXOSC5	RPA1	UBE2V1
NRM	ARMC6	PRRC1	ACTR1B	ZNF282
SPECC1L	ABCC4	HSDL1	VPS28	ADPGK
LYAR	MAD2L1	EXOSC8	TNKS1BP1	U2AF1L5
OSBPL8	RBPMS	SPATS2	DYNLL1	COX4I1
MRPL38	SSR3	SH3GL1	TCERG1	PSMB3
DNAJB1	PRPF3	PCYT1B	COG5	HDGF
ANP32E	DDX24	PIP5K1C	EHD4	NAA25
NRP1	RNF20	C6orf120	SIL1	PIGU
ARL6IP1	LOXL1	WDFY1	MRPS23	SUMO4
C19orf53	ALYREF	ATG3	CPNE3	AKR1C3
ECPAS	PCLO	SIGMAR1	HSPBP1	TMEM192
C20orf27	TAB1	WDR82	MFN1	TXN
MAPKAPK2	HEXIM1	KPNA1	SNRPGP15	TXN2
MRPS14	CORO1B	ACTN2	BCKDHA	PPP2R5E
CAMK1	CHKB	TMEM205	RNASEH2B	SFT2D2
RAB3GAP1	RBBP6	NNMT	CAMSAP2	TOLLIP
DDX19B	TMPO	S100A11	SLC20A2	DERL1
EXT2	ECE1	ARGLU1	TUBG1	TAF15
PSMA3	YY1	CA12	ADK	NUFM1
NOM1	FLOT2	SRP9	HMGCL	EIF3CL
H2BU1	IFI16	PPP4R1	TMEM38B	CERS6
SLK	MICALL1	LRRFIP1	DNAJC21	SEC61A2
HNMT	YIPF6	RPL36AL	HDAC2	STX16
EIF4G3	GPBP1L1	PSME4	MSI2	CDC5L
ACTR10	RRAD	ECI2	SRD5A3	SNRNP40
NASP	PITPNA	PEX11B	LRRC40	UBTF
SNIP1	PRPF4B	IRF2BPL	SART1	HNRNPH2
UTRN	C17orf75	SETD3	SPTA1	VAMP7
MT-ATP6	SLC43A3	GALNT10	SLC25A20	CEPT1
CLTA	SNRPE	EEF1A1	MMUT	SRSF5
LARS1	VMP1	SMARCA1	NOP14	COX7C
AP1S2	MIA2	MRPL44	PSMD10	DBR1
NUP93	EIF4E2	GAR1	GSPT1	EPS15L1
ANLN	SLC25A18	BANF1	GPN1	HIP1
RSL24D1	MAPK14	H3Y1	CHD4	RSL1D1
RHOC	CCN2	FXR1	RELA	MECR
FBXO22	AP2M1	TIMM8A	ZNF735	RECQL4
YIPF4	RRP36	SRRM1	CDK5RAP3	TMED1
CDK12	PAFAH1B3	SCLY	PTCHD4	CEBPB
DDX27	DNAJC9	PPAN	GGCX	KPNA6
MRPS34	SMPD1	PPP1CA	TCEA1	GSTM2
ALDH3A2	MORF4L2	PABPN1	CAMK4	UAP1
DDB2	RILPL1	NDUFB3	CYP51A1	MOCS2
DAP3	MRTO4	ATL1	DDX54	CTTNBP2NL
CHMP5	RPAP3	EIF4B	FBL	MLPH
RBM10	PRPF6	EEF1A2	STAU1	VTA1
H2AW	IGKV1-17	MRPL43	DDX21	DDX41
CCDC124	HLA-DPA1	ARMCX3	CHMP1A	MRPL30
BCLAF1	SNX4	FERMT2	LOXL3	ACTG1
STAU2	BRCC3	QSOX2	FKBP15	PSMB10
C1orf174	FYN	NUP35	ADAR	TXNDC17
UBE2I	LXN	PSMA2	BAHD1	TBC1D23
RING1	MAPRE3	WDR45B	HTATSF1	SCAF11
TIAL1	MTMR12	VPS29	POP1	DYNLT3
RBPJ	RBM26	PSMA4	METAP2	ITPRIP
CEP170	GGPS1	DTD1	CAB39	ACOT8
BUD31	LARP1	GAPVD1	GLRX	YNJ2BP
VAT1L	FHL2	TAX1BP1	SLC29A1	CHPF
MRPL33	NH1-1	WASHC4	ZEB2	NUDCD1
MYO1C	NOP10	NUDT2	CDK2	MAP7D1
SGPL1	CPD	GGH	CANT1	NEMP1
C3	SPR	COPS6	RAB13	APPL1
SRSF6	SET	AMPH	NFS1	NDC1
SWAP70	CARS2	GLUD1	PRRC2A	RBM28
QDPR	GPATCH4	TSPOAP1	RPL39P5	SRRM2
MOSPD2	AURKAIP1	RBM4B	SURF6	FDPS
EIF1	PPOX	MOXD1	IDH3G	RPL37
UBA7	TMPRSS13	LRIF1	ARFGAP3	NANS
POLR2B	RAB6B	ERAP2	PHF14	ATP5IF1
GRIPAP1	RAB5A	SERPINB8	RRM1	FKBP1A
YEATS2	AKAP2	NIP7	APOBEC3C	ANO6
ACBD5	SYNJ2	HSPA13	RRP12	GOLT1B
CCDC137	MPP1	PPIL3	ZCCHC8	MYBBP1A
RIOX2	CD2AP	DFFA	ARHGEF1	PRKCA
SYT12	CCDC86	STN1	HAT1	TCOF1
TPCN1	HYPK	RPLP0	SIRT3	NSMC2
INSC	EPS15	CARM1	THUMPD1	DNAH5
SYNC	TMEM9B	PRPF4	TMEM87A	TMEM256
PSMB6	EIF2B2	RCOR1	GFAP	GPAT3
NOVA2	UBA3	CCS	IFT27	ACSL4
GOLPH3	NOP16	ADGRE5	EMC6	NDRG3
MALRD1	AGK	PPIH	NMI	SAR1B
PPP6R1	USP25	LEO1	SRSF2	VPS45
LMF1	NDUFA4	CRABP2	ANKRD12	UQCRH
TIMM22	CBX1	TMEM65	SBDS	NUSAP1
SF3B6	SQLE	BPNT1	DDX1	LANCL1
HSD17B11	SEPHS1	NIFK	AKAP8L	SNX21
MRPL48	EIF5A	ACADM	IRGQ	H1-2
PRPS2	HBD	FAP	WDR5	CD3EAP
MYEF2	NEFL	FAM8A1	PS6KB1	PNKD
DCLK1	LIPA	C7orf50	EIF1AY	CDX1
NOP2	CHST14	USP15	EWSR1	PFDN2
ADAMTS16	PPID	LSM14B	SRFBP1	PSMB9
DDX18	CCNK	FAHD2B	SRSF9	NDUFB9
TSEN15	NCSTN	MRPL3	TMEM115	NADK2
HMGN4	IMPACT	POMP	CHP1
USP10	LRPPRC	GMPPB	LLPH
LSM4	NKAP	SCAMP4	ANKRD13A
DARS2	COG7	TOP1	DNAJC19
